# Supplementary material for: Timing of Meals and Sleep in the Mediterranean Population: The Effect of Taste, Genetics, Environmental Determinants, and Interactions on Obesity Phenotypes
Source: Nutrients. 2023 Jan 30;15(3):708. doi: 10.3390/nu15030708 (PMC9921798; doi:10.3390/nu15030708)
Supplement: Supplementary file 1 [file nutrients-15-00708-s001.zip]

Archive with 1 entries (1 files):
- nutrients-2145310-supplementary.pdf
